# Supplementary material for: Comprehensive evaluation of AmpliSeq transcriptome, a novel targeted whole transcriptome RNA sequencing methodology for global gene expression analysis
Source: BMC Genomics. 2015 Dec 16;16:1069. doi: 10.1186/s12864-015-2270-1 (PMC4681149; doi:10.1186/s12864-015-2270-1)
Supplement: Additional file 1: Figure S1. — Genes with at least two-fold change in expression between UHRR and HBRR have a nearly even distribution in four quartiles in terms of transcript abundance based on normalized transcript read-counts from Illumina RNA-seq. Figure S2. a.) Spearman’s ranked r for all genes using log10 transformed read-counts. AmpliSeq showed a strong correlation to the two whole transcriptome RNA-seq methods as determined by Spearman’s ranked r. b.) Dotplots of gene expression between different sequencing platforms. Figure S3. Significant correlation (p < 1e-6) of gene expression (using log10 transformed read-counts) between AmpliSeq and Proton RNA-seq for the following samples: hiPSC-CM 1104 at stimulated condition, hiPSC-CM 1104 at unstimulated condition, hiPSC-CM 1156 at stimulated condition and hiPSC-CM 1156 at unstimulated condition (E: Endothelin 1 stimulated, U: unstimulated). Figure S4. Significant correlation (p < 1e-6) of log2FC between AmpliSeq and Proton RNA-seq for samples hiPSC-CM 1156 (ET vs. unstim, n = 10,183) and hiPSC-CM 1104 (ET. vs. unstim, n = 10,226). Figure S5. All three methods show strong correlation against the RT-qPCR results in terms of log2FC. Using the MAQC dataset as the standard, we observe Pearson’s r values of 0.95 between the log2FC determined by AmpliSeq and the two RNA-seq methods (n = 674). For the ABRF PrimePCR dataset, the Pearson’s values were > =0.89 (n = 13,747). (ZIP 295 kb) [file 12864_2015_2270_MOESM1_ESM.zip › Supplemental_tables_seq_stats_AmpliSeq_ProtonRNAseq_Sept23.xls]

## Sheet: AmpliSeq_RNA_panel_UHR_HBR_run_
Supplemental Table 1. Ampliseq sequencing on RNA reference samples
Sample Name	Mapped Reads	On Target Reads	ERCC%
UHRR1	7392560	0.932	0.0075
UHRR2	7551712	0.934	0.0076
UHRR3	7178876	0.9352	0.0086
HBRR1	7039932	0.9448	0.0103
HBRR2	12363054	0.943	0.0098
HBRR3	7699420	0.9434	0.0107

## Sheet: Proton RNA-seq on hiPSC-CM samp
Supplemental Table 2. Proton RNA-seq on hiPSC-CM samples.
Sample Name	Total reads	Duplicated reads	Ratio of duplicated reads	Mapping rate of total reads	Exonic mapping rate	Intronic Mapping Rate	Intergenic Rate	Transcript detected	Genes Detected
mycell_1104_et1_icmm	39816648	5955549	0.149	0.942	0.749	0.175	0.075	146829	28016
mycell_1104_unstim_icmm	44619394	7881909	0.176	0.922	0.815	0.14	0.045	149404	28793
mycell_1156_et1_icmm	51165388	7846901	0.153	0.946	0.798	0.153	0.048	151291	29287
mycell_1156_unstim_icmm	43406414	6772706	0.156	0.932	0.728	0.197	0.075	149143	28735

## Sheet: AmpliSeq on hiPSC-CM samples
Supplemental Table 3. AmpliSeq on hiPSC-CM samples.
Sample Name	Mapped Reads	On Target_reads
1104_ET1_iCMM	10767599	0.946
1104_Unstim_iCMM	11245035	0.9465
1156_ET1_iCMM	13529203	0.94
1156_Unstim_iCMM	10567910	0.9381
